# Supplementary material for: Amyloid-Beta Co-Pathology Is a Major Determinant of the Elevated Plasma GFAP Values in Amyotrophic Lateral Sclerosis
Source: Int J Mol Sci. 2023 Sep 12;24(18):13976. doi: 10.3390/ijms241813976 (PMC10531493; doi:10.3390/ijms241813976)
Supplement: Supplementary file 1 [file ijms-24-13976-s001.zip]

Archive with 1 entries (1 files):
- ijms-2544943-supplementary.pdf
